# Supplementary material for: Genistein–Butein Co-Treatment Suppresses Glycolytic Metabolism and Induces Apoptotic Signaling in PC-3 Prostate Cancer Cells
Source: Curr Issues Mol Biol. 2026 Feb 27;48(3):258. doi: 10.3390/cimb48030258 (PMC13025362; doi:10.3390/cimb48030258)
Supplement: Supplementary file 1 [file cimb-48-00258-s001.zip]

Archive with 1 entries (1 files):
- cimb-4159681-supplementary.pdf
